# Supplementary material for: Sensorimotor Gating in Depressed and Euthymic Patients with Bipolar Disorder: Analysis on Prepulse Inhibition of Acoustic Startle Response Stratified by Gender and State
Source: Front Psychiatry. 2018 Apr 18;9:123. doi: 10.3389/fpsyt.2018.00123 (PMC5915895; doi:10.3389/fpsyt.2018.00123)
Supplement: Supplementary file 1 [file table_1.xlsx]

## Sheet: ST 1 
Supplementary Table 1.
Demographic and clinical data of the acceptable subjects excluding non-responders stratified by gender and state (mean ± SD)
		Total
		Control (N=206)		BD (N=87)		Depressed (N=55)		Euthymic (N=32)		Control vs BD		Control vs Depressed vs Euthymic		pairwise comparison (corrected p)
Men, N (%)a		77 (37%)		33 (38%)		20 (36%)		13 (41%)		x2(1)=0.008, p=0.929		x2(2)=0.165, p=0.921		–
Age (year)		41.0 ± 12.0		37.8 ± 10.1		36.3 ± 8.8		40.3 ± 11.7		t(190.1)=2.390, p=0.018		F(2, 290)=3.739, p=0.025		HC>dBD, p=0.004
Education (year)		14.9 ± 2.1		15.1 ± 2.3		15.3 ± 2.5		14.8 ± 2.1		t(291)= -0.672, p=0.502		F(2, 290)=0.678, p=0.509		–
Current smoker, N (%)a, b		42 (21%)		19 (22%)		12 (22%)		7 (22%)		x2(1)=0.071, p=0.789		x2(2)=0.073, p=0.964		–
Premorbid IQc		113 ± 7		112 ± 9		111 ± 9		113 ± 7		t(285)=0.545, p=0.585		F(2, 284)=0.977, p=0.378		–
Range		92-127		85-126		85-126		94-125
Clinical variables:				BD		Depressed		Euthymic		Depressed vs Euthymic
Bipolar I, N (%)a				23 (26%)		16 (29%)		7 (22%)		x2(1)=0.542, p=0.462
Inpatients, N (%)a, d				10 (13%)		9 (17%)		1 (4%)		x2(1)=2.883, p=0.152
Age of onset (year)				27.9 ± 9.6		26.5 ± 7.2		30.2 ± 12.5		t(84)= -1.716, p=0.090
Duration of illness (year)				11.3 ± 8.0		11.7 ± 7.0		10.7 ± 9.5		t(85)=0.554, p=0.581
History of hospitalization, N (%)a, e				30 (36%)		22 (41%)		8 (28%)		x2(1)=1.415, p=0.234
Number of hospitalization				0.84 ± 1.6		0.93 ± 1.77		0.69 ± 1.39		t(81)=0.623, p=0.535
Medication use:
Lithium use, N (%)a				31 (36%)		22 (40%)		9 (28%)		x2(1)=1.244, p=0.265
Valproic acid use, N (%)a				21 (24%)		11 (20%)		10 (31%)		x2(1)=1.398, p=0.237
Lamotrigine use, N (%)a				18 (21%)		9 (16%)		9 (28%)		x2(1)=1.705, p=0.192
Antidepressant use, N (%)a				40 (46%)		29 (53%)		13 (41%)		x2(1)=1.187, p=0.276
Typical antipsychotics use, N (%)a				10 (12%)		10 (18%)		0 (0%)		x2(1)=6.574, p=0.012
Atypical antipsychotics use, N (%)a				32 (37%)		20 (36%)		12 (38%)		x2(1)=0.011, p=0.916
Anxiolytics/hypnotics use, N (%)a				54 (62%)		39 (71%)		15 (47%)		x2(1)=4.963, p=0.026
Medication dosage (if any; mg/day):
Lithium				600 ± 282		655 ± 289		467 ± 234		t(29)=1.742, p=0.092
Sodium valproate				466 ± 252		436 ± 246		500 ± 267		t(19)= -0.569, p=0.576
Lamotrigine				164 ± 64		181 ± 77		147 ± 46		t(16)=1.118, p=0.422
Antidepressantf				168 ± 128		194 ± 138		109 ± 76		t(38)=2.008, p=0.052
Typical antipsychoticsg				30 ± 24		30 ± 24		–		–
Atypical antipsychoticsg				276 ± 326		265 ± 318		296 ± 354		t(32)=0.265, p=0.793
HAM-D21 total score				12.7 ± 8.4		14.8 ± 6.1		4.3 ± 2.0		t(72.0)=11.889, p<0.001
YMRS total scoreh				1.8 ± 1.8		1.9 ± 1.7		1.5 ± 1.9		t(63)= -0.921, p=0.361
		Men only
		Control (N=77)		BD (N=33)		Depressed (N=20)		Euthymic (N=13)		Control vs BD		Control vs Depressed vs Euthymic		pairwise comparison (corrected p)
Age (year)		42.8 ± 12.7		38.3 ± 9.9		37.3 ± 9.1		39.9 ± 11.2		t(77.1)=2.018, p=0.047		F(2, 107)=1.842, p=0.163		–
Education (year)		15.3 ± 2.0		15.7 ± 2.7		16.2 ± 3.1		14.9 ± 1.8		t(108)= -0.941, p=0.349		F(2, 107)=1.716, p=0.185		–
Current smoker, N (%)		21 (28%)		10 (30%)		6 (30%)		4 (31%)		x2(1)=0.059, p=0.807		x2(2)=0.062, p=0.970		–
Premorbid IQ		115 ± 7		111 ± 9		111 ± 11		111 ± 6		t(104)=2.068, p=0.041		F(2, 103)=2.152, p=0.121		–
Range		92-127		88-125		88-125		98-120
Clinical variables:				BD		Depressed		Euthymic		Depressed vs Euthymic
Bipolar I, N (%)				8 (24%)		6 (30%)		2 (15%)		x2(1)=0.916, p=0.338
Inpatients, N (%)				4 (13%)		3 (16%)		1 ( 8%)		x2(1)=0.364, p=0.546
Age of onset (year)				28.8 ± 9.1		27.0 ± 6.7		31.5 ± 11.7		t(31)=1.392, p=0.174
Duration of illness (year)				10.8 ± 7.7		12.8 ± 8.5		7.9 ± 5.2		t(31)= -1.851, p=0.074
History of hospitalization, N (%)				11 (33%)		7 (35%)		4 (31%)		x2(1)=0.063, p=0.801
Number of hospitalization				0.79 ± 1.55		0.65 ± 1.38		1.00 ± 1.83		t(31)=0.625, p=0.536
Medication use:
Lithium use, N (%)				17 (52%)		11 (55%)		6 (46%)		x2(1)=0.247, p=0.619
Sodium valproate use, N (%)				6 (18%)		3 (15%)		3 (23%)		x2(1)=0.346, p=0.557
Lamotrigine use, N (%)				12 (36%)		6 (30%)		6 (46%)		x2(1)=0.888, p=0.346
Antidepressant use, N (%)				21 (64%)		14 (70%)		7 (54%)		x2(1)=0.888, p=0.346
Typical antipsychotics use, N (%)				3 ( 9%)		3 (15%)		0 (0%)		x2(1)=2.145, p=0.143
Atypical antipsychotics use, N (%)				16 (49%)		10 (50%)		6 (46%)		x2(1)=0.047, p=0.829
Anxiolytics/hypnotics use, N (%)				24 (73%)		17 (85%)		7 (54%)		x2(1)=3.855, p=0.050
Medication dosage (if any; mg/day):
Lithium				547 ± 300		627 ± 317		400 ± 219		t(15)= -0.435, p=0.670
Sodium valproate				350 ± 235		267 ± 115		433 ± 321		t(4)= -0.845, p=0.446
Lamotrigine				163 ± 70		171 ± 95		154 ± 40		t(10)=0.395, p=0.701
Antidepressant				163 ± 133		199 ± 149		90 ± 43		t(19)=1.879, p=0.076
Typical antipsychotics				50 ± 35		50 ± 35		0		–
Atypical antipsychotics				276 ± 247		290 ± 279		253 ± 206		t(14)= -0.284, p=0.781
HAM-D21 total score				13.5 ± 9.7		19.1 ± 8.3		1.9 ± 2.3		t(31)= -5.985, p<0.001
YMRS total score				2.2 ± 1.8		2.5 ± 1.7		1.9 ± 2.0		t(17)= -0.724, p=0.479
		Women only
		Control (N=129)		BD (N=54)		Depressed (N=35)		Euthymic (N=19)		Control vs BD		Control vs Depressed vs Euthymic		pairwise comparison (corrected p)
Age (year)		40.0 ± 11.4		37.4 ± 10.3		35.7 ± 8.7		40.6 ± 12.4		t(181)=1.396, p=0.164		F(2, 180)=2.163, p=0.118		–
Education (year)		14.7 ± 2.2		14.7 ± 2.0		14.7 ± 1.8		14.7 ± 2.4		t(181)= -0.081, p=0.936		F(2, 180)=0.004, p=0.996		–
Current smoker, N (%)		21 (16%)		9 (17%)		6 (18%)		3 (16%)		x2(1)=0.009, p=0.925		x2(2)=0.039, p=0.981		–
Premorbid IQ		111 ± 7		113 ± 8		111 ± 8		115 ± 8		t(179)= -0.958, p=0.340		F(2, 178)=1.617, p=0.201		–
Range		93-124		85-126		85-126		94-125
Clinical variables:				BD		Depressed		Euthymic		Depressed vs Euthymic
Bipolar I, N (%)				15 (28%)		10 (9%)		5 (26%)		x2(1)=0.031, p=0.860
Inpatients, N (%)				6 (12%)		6 (18%)		0 ( 0%)		x2(1)=3.016, p=0.082
Age of onset (year)				27.3 ± 9.9		26.2 ± 7.6		29.3 ± 13.2		t(52)=1.064, p=0.292
Duration of illness (year)				11.6 ± 8.2		11.0 ± 6.1		12.6 ± 11.3		t(52)=0.665, p=0.509
History of hospitalization, N (%)				19 (38%)		15 (44%)		4 (25%)		x2(1)=1.688, p=0.194
Number of hospitalization				0.88 ± 1.71		1.07 ± 1.96		0.44 ± 0.89		t(48)= -1.263, p=0.213
Medication use:
Lithium use, N (%)				14 (26%)		11 (31%)		3 (16%)		x2(1)=1.568, p=0.210
Sodium valproate use, N (%)				15 (28%)		8 (23%)		7 (37%)		x2(1)=1.201, p=0.273
Lamotrigine use, N (%)				6 (11%)		3 ( 9%)		3 (16%)		x2(1)=0.650, p=0.420
Antidepressant use, N (%)				19 (35%)		14 (40%)		5 (26%)		x2(1)=1.011, p=0.315
Typical antipsychotics use, N (%)				7 ( 13%)		7 (20%)		0 (0%)		x2(1)=4.366, p=0.037
Atypical antipsychotics use, N (%)				16 (30%)		10 (29%)		6 (32%)		x2(1)=0.053, p=0.817
Anxiolytics/hypnotics use, N (%)				30 (56%)		22 (63%)		8 (42%)		x2(1)=2.148, p=0.143
Medication dosage (if any; mg/day):
Lithium				664 ± 253		682 ± 271		600 ± 200		t(12)= -0.693, p=0.502
Sodium valproate				513 ± 250		500 ± 256		529 ± 263		t(13)= -0.213, p=0.835
Lamotrigine				167 ± 54		200 ± 0		133 ± 63		t(4)=1.835, p=0.140
Antidepressant				175 ± 125		189 ± 131		135 ± 108		t(17)=0.820, p=0.424
Typical antipsychotics				23 ± 19		23 ± 19		0		–
Atypical antipsychotics				275 ± 391		243 ± 358		339 ± 479		t(16)=0.480, p=0.637
HAM-D21 total score				12.2 ± 7.6		15.9 ± 6.8		5.4 ± 2.9		t(52)= -6.354, p<0.001
YMRS total score				1.6 ± 1.8		1.8 ± 1.7		1.3 ± 2.0		t(32)= -0.796, p=0.432
a Chi-square test was conducted.
b Information on current smoking status was missing in 1 (2%) depressed patient and 3 (1%) controls.
c Premorbid IQ was estimated from the Japanese Adult Reading Test, which was administered on 50 (91%) depressed and 31 (97%) euthymic patients and all the control subjects.
d Information was missing in 2 (4%) depressed and 5 (16%) euthymic patients.
e Information on the history of hospitalization was missing in 1 (2%) depressed and 3 (9%) euthymic patients.
f Imipramine equivalent for those who received antidepressant medication.
g Chlorpromazine equivalent for those who received antipsychotic medication.
h YMRS data for 25 (45%) depressed and 9 (28%) euthymic patients were missing.
Statistical significance was set at a two-tailed p < 0.05. Bold figures represent significant p value. SD: standard deviation.
HAM-D21: 21-item version of the Hamilton depression rating scale. YMRS: Young Mania Rating Scale. HC: healthy control; BD: bipolar disorder; dBD: depressed bipolar disorder.
