# Supplementary material for: Sensorimotor Gating in Depressed and Euthymic Patients with Bipolar Disorder: Analysis on Prepulse Inhibition of Acoustic Startle Response Stratified by Gender and State
Source: Front Psychiatry. 2018 Apr 18;9:123. doi: 10.3389/fpsyt.2018.00123 (PMC5915895; doi:10.3389/fpsyt.2018.00123)
Supplement: Supplementary file 2 [file table_2.xlsx]

## Sheet: ST 2
Supplementary Table 2.
Comparison of startle measurements between the diagnoses and across the 3 clinical groups (depressed and euthymic patients and controls) stratified by gender (median ± SEM)
		Men														Women
		Control (N=93)		BD (N=44)		Depressed (N=25)		Euthymic (N=19)		Control vs BD (p)		Control vs Depressed vs Euthymic (p)		pairwise comparison (corrected p)		Control (N=139)		BD (N=62)		Depressed (N=38)		Euthymic (N=24)		Control vs BD (p)		Control vs Depressed vs Euthymic (p)		pairwise comparison (corrected p)
BSR (including non-responders)		0.18 ± 0.02		0.14 ± 0.03		0.13 ± 0.03		0.19 ± 0.06		0.526		0.679		–		0.18 ± 0.02		0.20 ± 0.03		0.20 ± 0.04		0.21 ± 0.03		0.595		0.562		–
Non-responders, N (%)a		16 (17%)		11 (25%)		5 (20%)		6 (32%)		0.284		0.357		–		10 (7%)		9 (14%)		3 (8%)		5 (21%)		0.110		0.094		–
		Control (N=77)		BD (N=33)		Depressed (N=20)		Euthymic (N=13)		Control vs BD (p)		Control vs Depressed vs Euthymic (p)		pairwise comparison (corrected p)		Control (N=129)		BD (N=54)		Depressed (N=35)		Euthymic (N=19)		Control vs BD (p)		Control vs Depressed vs Euthymic (p)		pairwise comparison (corrected p)
Habituation		67 ± 3		58 ± 4		60 ± 6		54 ± 5		0.150		0.150		–		70 ± 2		72 ± 4		76 ± 5		70 ± 6		0.774		0.774		–
PPI 60 ms, 86 dB		43 ± 8		40 ± 9		37 ± 13		56 ± 12		0.852		0.500		–		25 ± 7		19 ± 11		25 ± 16		17 ± 14		0.810		0.841		–
PPI 60 ms, 90 dB		45 ± 6		58 ± 8		45 ± 13		63 ± 5		0.310		0.307		–		33 ± 8		25 ± 10		25 ± 14		25 ± 11		0.734		0.771		–
PPI 120 ms, 86 dB		75 ± 4		59 ± 14		48 ± 22		66 ± 5		U=913.0, p=0.034		χ2(2)=6.456, p=0.040		HC>dBD (p=0.033)		57 ± 7		67 ± 9		67 ± 14		67 ± 7		0.763		0.758		–
PPI 120 ms, 90 dB		78 ± 7		77 ± 12		69 ± 19		81 ± 5		0.319		0.578		–		67 ± 8		56 ± 19		50 ± 28		67 ± 11		0.256		0.229		–
Low-PPI group, N (%)b		20 (26%)		14 (42%)		11 (55%)		3 (23%)		0.087		0.035		dBD>HC (p=0.039)		32 (25%)		13 (24%)		10 (29%)		3 (16%)		0.916		0.578		–
Mann-Whitney U test was used to examine the difference between controls and BD patients.
Kruskal–Wallis test was used to examine the difference across the three subgroups; subsequent pairwise comparison was made using rank sums proposed by Dunn OJ (1964).
Statistical significance was set at a two-tailed p < 0.05. Bold figures represent statistical significance.
a Those with average magnitude of BSR < 0.05 were defined as non-responders, and excluded from analyses of habituation and PPI.
b Low-PPI group was defined as the lowest quartile group of PPI 120 ms, 86 dB (<25 percentile of controls of each sex, i.e. < 51% for men; < 32% for women).
Chi-squared or Fisher's exact test was used to examine the difference in the ratio ofnon-responders and low-PPI (<25 percentile) groups.
SEM: standard error of the mean. PPI: prepulse inhibition. BSR: basic startle reflex, which is the average startle magnitude to pulse alone in block 1. BD: bipolar disorder; dBD: depressed bipolar disorder.
