# Supplementary material for: Sensorimotor Gating in Depressed and Euthymic Patients with Bipolar Disorder: Analysis on Prepulse Inhibition of Acoustic Startle Response Stratified by Gender and State
Source: Front Psychiatry. 2018 Apr 18;9:123. doi: 10.3389/fpsyt.2018.00123 (PMC5915895; doi:10.3389/fpsyt.2018.00123)
Supplement: Supplementary file 3 [file table_3.xlsx]

## Sheet: ST 3
Supplementary Table 3.
Comparison of startle measurements between healthy controls and BD patients having no concorrent psychiatric disorders stratified by gender and state (median ± SEM)
		Men														Women
		Control (N=93)		BD (N=38)		Depressed (N=22)		Euthymic (N=16)		Control vs BD (p)		Control vs Depressed vs Euthymic (p)		pairwise comparison (corrected p)		Control (N=139)		BD (N=53)		Depressed (N=32)		Euthymic (N=21)		Control vs BD (p)		Control vs Depressed vs Euthymic (p)		pairwise comparison (corrected p)
BSR (including non-responders)		0.18 ± 0.02		0.16 ± 0.04		0.14 ± 0.03		0.20 ± 0.07		0.702		0.572		n.s.		0.18 ± 0.02		0.23 ± 0.03		0.23 ± 0.05		0.23 ± 0.04		0.707		0.64		n.s.
Non-responders, N (%)a		16 (17%)		9 (24%)		5 (23%)		4 (25%)		χ2(1)=0.734, p=0.392		χ2(2)=0.765, p=0.682		n.s.		10 (7%)		8 (15%)		3 (9%)		5 (24%)		χ2(1)=3.308, p=0.069		χ2(2)=6.753, p=0.034		eBD>HC (χ2(1)=6.784, p=0.009)
		Control (N=77)		BD (N=29)		Depressed (N=17)		Euthymic (N=12)		Control vs BD (p)		Control vs Depressed vs Euthymic (p)		pairwise comparison (corrected p)		Control (N=129)		BD (N=46)		Depressed (N=30)		Euthymic (N=16)		Control vs BD (p)		Control vs Depressed vs Euthymic (p)		pairwise comparison (corrected p)
Habituation		67 ± 3		58 ± 4		59 ± 6		54 ± 6		0.128		0.271		n.s.		70 ± 2		75 ± 4		77 ± 4		70 ± 7		0.501		0.583		n.s.
PPI 60 ms, 86 dB		43 ± 8		40 ± 8		40 ± 10		50 ± 13		0.962		0.698		n.s.		25 ± 7		17 ± 13		22 ± 18		7 ± 16		0.597		0.681		n.s.
PPI 60 ms, 90 dB		45 ± 6		58 ± 5		50 ± 7		64 ± 6		0.182		0.293		n.s.		33 ± 8		23 ± 10		27 ± 14		18 ± 13		0.946		0.919		n.s.
PPI 120 ms, 86 dB		75 ± 4		58 ± 16		47 ± 25		64 ± 5		U=765.5, p=0.023		χ2(2)=6.727, p=0.035		HC>dBD (p=0.029)		57 ± 7		67 ± 11		67 ± 16		65 ± 8		0.745		0.863		n.s.
PPI 120 ms, 90 dB		78 ± 7		71 ± 10		64 ± 16		79 ± 6		0.283		0.556		n.s.		67 ± 8		65 ± 22		65 ± 32		64 ± 10		0.624		0.623		n.s.
Low-PPI group, N (%)b		20 (26%)		13 (45%)		10 (59%)		3 (25%)		χ2(1)=3.493, p=0.098		χ2(2)=7.246, p=0.027		dBD>HC (p=0.019)		32 (25%)		12 (26%)		9 (30 %)		3 (19%)		χ2(1)=0.030, p=0.846		χ2(2)=0.731, p=0.094		n.s.
BD patients having either anxiety disorder, panic disorder, autism spectrum disorder (ASD), or attention-deficit hyperactivity disorder were excluded from analyses.
Mann-Whitney U test was used to examine the difference between controls and BD patients.
Kruskal–Wallis test was used to examine the difference across the three subgroups; subsequent pairwise comparison was made using rank sums proposed by Dunn OJ (1964).
Statistical significance was set at a two-tailed p < 0.05. Bold figures represent statistical significance.
a Those with average magnitude of BSR < 0.05 were defined as non-responders, and excluded from analyses of habituation and PPI.
b Low-PPI group was defined as the lowest quartile group of PPI 120 ms, 86 dB (<25 percentile of controls of each sex, i.e. < 51% for men; < 32% for women).
Chi-squared or Fisher's exact test was used to examine the difference in the ratio of non-responders and low-PPI (<25 percentile) groups.
SEM: standard error of the mean. PPI: prepulse inhibition. BSR: basic startle reflex, which is the average startle magnitude to pulse alone in block 1. BD: bipolar disorder; dBD: depressed bipolar disorder; eBD: euthymic bipolar disorder.
